# Supplementary material for: Exploring robust architectures for deep artificial neural networks
Source: Commun Eng. 2022 Dec 17;1:46. doi: 10.1038/s44172-022-00043-2 (PMC10955826; doi:10.1038/s44172-022-00043-2)
Supplement: Supplementary file 4 — Supplementary Data [file 44172_2022_43_MOESM4_ESM.xlsx]

## Sheet: Figure-7
	A		CIFAR-10	CIFAR100		TINY IMAGENET	IMAGENET			B		RESNET29-CIFAR100	RESNET41-CIFAR100	CNN-CIFAR100
		Classes	10	100	Classes	200	1000				Params	.3 Million	.5 Million	1.3 Million
	Correlation with Entropy	Accuracy	0.491341	0.933445	Accuracy	0.75	0.731962				Flops	56.5 Million	87.2 Million	49.0 Million
		PGD_2/255	0.143254	0.143254	PGD	0.66	0.69			Correlation with Entropy	Accuracy	0.15	0.01	0.93
		FGSM_0.0001	0.455202	0.895985	FGSM_0.0001, 0.0005	0.679738	0.56				PGD_2/255	0.24	-0.14	0.14
		FGSM_0.001	0.513597	0.911479	FGSM_0.001	0.62686	0.675923				FGSM_0.0001	0.19	0.08	0.9
		FGSM_0.005	0.500483	0.823075	FGSM_0.005, 0.002	0.439247	0.75				FGSM_0.001	0.13	0.52	0.91
		FGSM_0.01	0.496934	0.582493	FGSM_0.01, 0.003	0.167686	0.66				FGSM_0.005	0.33	0.29	0.82
		FGSM_0.015	0.526729	0.395972	CW_0.1, 5e-7	0.54	0.85				FGSM_0.01	0.39	0.38	0.58
		CW_0.007	-0.302755	0.385237	Gaussian_0.001	0.304259	0.704466				FGSM_0.015	0.29	0.34	0.4
		Gaussian_0.001	0.462007	0.886363	Gaussian_0.01	0.327699	0.671405				CW_0.007	0.01	0.42	0.39
		Gaussian_0.01	0.548835	0.7665	Gaussian_0.05	0.34722	0.588556				Gaussian_0.001	0.21	0.31	0.89
		Gaussian_0.05	0.190063	0.502301	Speckle_0.001	0.300541	0.701686				Gaussian_0.01	0.2	0.18	0.77
		Speckle_0.001	0.469513	0.372945	Speckle_0.01	0.314186	0.679361				Gaussian_0.05	0.12	0.21	0.5
		Speckle_0.01	0.485917	0.86689	Speckle_0.05	0.369305	0.673111				Speckle_0.01	0.18	0.05	0.87
		Speckle_0.05	0.528248	0.684762	Speckle_0.1	0.421525	0.604988				Speckle_0.05	0.08	0	0.68
		Speckle_0.1	0.305265	0.476768	Speckle_0.3	0.515787	0.590888				Speckle_0.1	0.05	-0.08	0.48
		Speckle_0.3	-0.309303	0.00957768	Speckle_0.5, 0.6	0.54708	0.61				Salt&Pepper_0.5	-0.09	-0.04	0.47
		Speckle_0.6	-0.343595	-0.269794	Salt&Pepper_0.5	0.538947	0.545678
		Salt&Pepper_0.5	0.160213	0.474161

## Sheet: Figure-6
A		CNN-CIFAR100										B		CNN-CIFAR10
	Entropy	Top1 Acc	FGSM(0.0001)	FGSM(0.001)	PGD	CW	Gau(0.001)	Spkl(0.01)	SnP				Entropy	Top1 Acc	PGD	FGSM(0.005)	FGSM(0.015)	CW_0.007	Gau(0.01)	Spkl(0.05)	SnP
	2.1042	61.14	60.0887	50.0227	5.545	21.768	53.22	52.21	15.34				2.1042	83.38	6.699	33.5	6.05467	33.6113	72.99	70.26	47.46
	2.12084	60.08	58.9997	48.7773	5.58933	20.7553	51.71	50.48	15.51				2.12084	84.11	6.15633	32.0217	4.88933	32.5437	72.95	70.64	49.18
	2.12877	61.37	60.3003	50.4103	6.52233	22.5777	53.47	52.02	16.73				2.12877	83.83	8.567	34.7223	7.234	35.655	73.88	72.07	51.92
	2.14741	59.7	57.933	49.5453	6.79967	22.622	51.19	49.52	16.66				2.14741	84.31	7.722	35.0333	6.41067	33.0333	73.12	70.34	52.33
	2.16162	58.87	57.322	49.4003	6.25567	22.0333	52.22	50.9	16.73				2.16162	83.64	7.244	32.3437	6.1	33.456	72.94	70.37	52.06
	2.16615	60.52	59.911	49.8657	5.91133	23.1553	51.7	50.46	16.73				2.16615	84.24	7.56633	35.3337	6.34467	36.199	73.8	71.12	46.54
	2.19511	59.7	57.9333	48.7777	5.77733	23.0557	51.68	49.96	13.91				2.19511	84.61	7.13333	34.4663	5.85567	35.1887	73.82	71.94	54.4
	2.20497	60.45	59.6667	49.5443	6.61167	23.8457	50.78	49.96	13.13				2.20497	84.78	7.34467	36.333	6.36667	37.4553	74.97	73.15	48.91
	2.2496	60.17	58.1993	50.3667	7.12233	23.2893	51.84	50.76	16.51				2.2496	83.37	7.37767	34.0223	4.667	37.434	74.6	72.55	53.44
	2.24554	59.71	58.278	48.311	6.23367	21.4773	51.41	50.38	11.94				2.24554	82.86	9.43267	36.046	6.52233	38.2447	72.54	69.46	51.98
	2.26964	61.2	59.9663	49.967	6.60033	21.756	51.68	50.6	13.33				2.26964	84.68	6.57733	34.9783	5.04367	35.2003	73.56	70.88	47.62
	2.2823	61.93	60.2993	50.3887	6.85567	22.5447	53.22	52.04	14.46				2.2823	82.72	6.13367	32.2663	7.73233	30.8007	71.88	69.27	47.81
	2.25997	60.38	59.2117	49.544	7.09967	24.067	51.83	50.42	13.17				2.25997	82.64	8.055	33.2777	5.90033	34.5673	72.17	70.01	47.85
	2.28445	59.05	58.3333	48.322	5.956	22.1887	49.66	48.47	11.74				2.28445	82.99	12.6437	39.0003	8.03367	42.7007	74.66	72.36	55.28
	2.28113	61.13	60.023	50.7	7.37833	23.4333	52.79	51.95	15.9				2.28113	83.61	7.23333	33.7	5.54433	34.622	73.51	71.87	50.07
	2.28791	60.19	58.677	48.0777	6.47833	22.589	51.64	50.42	17.55				2.28791	82.3	6.655	31.7673	5.87733	32.6337	72.05	69.84	49.44
	2.29976	61.04	58.788	50.945	5.86733	23.2217	51.93	50.47	13.77				2.29976	85.05	8.53433	36.0003	7.84433	35.0117	74.03	71.51	48.33
	2.29195	62.12	61.1883	50.6773	5.04433	21.9663	52.44	51.29	14.52				2.29195	84.14	6.345	32.6213	5.53267	32.2113	73.65	71.23	47.76
	2.33998	62.72	61.322	51.6327	6.15633	24.2213	55.24	54.15	15.23				2.33998	81.72	8.55567	32.5337	6.389	33.5003	71.04	68.39	46.28
	2.35268	60.2	57.812	48.7337	5.24367	22.2557	52.03	50.8	15.84				2.35268	83.69	6.49933	31.9007	6.5	27.778	72.22	69.76	50.25
	2.39117	60.86	58.8347	49.6443	6.677	22.8007	53.3	52.58	15.89				2.39117	82.93	8.32233	34.4777	5.878	37.889	73.78	72.42	52.02
	2.40798	62.07	60.867	51.0997	5.95533	22.6333	53.28	51.96	14.18				2.40798	84.35	10.2	38.1447	7.867	40.7233	75.99	74.94	55.21
	2.4616	61.41	59.8993	49.323	5.57733	22.2227	51.88	50.87	14.56				2.4616	83.06	9.411	36.0777	6.31133	39.2	72.66	70.46	47.38
	2.46154	60.67	59.777	49.8447	6.13233	22.0997	52.36	51.08	13.22				2.46154	83.88	5.612	31.1447	5.43267	29.0557	71.87	68.34	39.86
	2.47229	61.89	60.733	50.3223	6.86633	22.7683	53.94	52.81	15.2				2.47229	85.14	7.03267	34.2663	6.2	32.411	75	72	48.45
	2.49412	61.1	59.8	50.1113	6.612	22.0113	52.88	51.22	14.71				2.49412	83.34	9.13333	35.2997	8.94367	34.356	72.94	70.33	53.68
	2.5865	63.33	62.978	51.2557	6.467	24.444	54.65	53.99	13.79				2.5865	83.94	6.7	33.222	5.87767	32.3997	74.28	71.74	50.5
	2.61242	61.6	60.367	49.6223	6.09967	22.1773	53.5	52.12	13.59				2.61242	83.37	7.33367	33.733	7	32.8217	71.85	69.19	44.71
	2.60664	61.7	60.4787	51	6.089	22.9437	52.88	51.62	12.27				2.60664	85.74	8.35567	35.7773	7.55567	33.3777	73.35	70.45	47.44
	2.63646	62.37	61.877	51.8443	6.345	23.5003	54.28	53.32	16.18				2.63646	83.63	10.167	37.8557	7.11133	38.9327	73.42	70.85	51.43
	2.66693	63.23	61.6	52.7767	6.12167	23.3343	54.04	53.04	13.84				2.66693	84.41	9.01133	36.721	8.03367	37.7117	74.28	71.47	47.45
	2.72613	62.96	62.8557	51.2233	5.95567	21.267	55.03	53.44	15.99				2.72613	82.94	5.81133	31.7663	5.33367	31.9337	72.38	69.73	49.59
	2.74944	63.31	62.1437	50.8223	6.866	22.2667	53.6	52.52	13.82				2.74944	84.75	8.356	36.5557	7.21133	37.8557	74.03	70.83	48.99
	2.75665	61.15	60.1553	50.2997	6.335	22.8997	53.26	52.47	16.67				2.75665	81.69	11.0553	36.9003	7.445	40.4323	72.73	71.4	53.65
	2.75911	63.21	61.344	52.6663	5.455	20.9217	54.19	53.13	12.2				2.75911	85.61	8.95533	38.3103	7.944	36.2327	76.07	73.27	49.34
	2.81314	63.03	61.3217	51.9567	6.33333	21.7563	53.37	51.98	12.48				2.81314	84.2	9.477	35.788	8.444	32.611	73.18	70.93	52.61
	2.8498	62.48	61.833	51.1213	5.689	21.578	53.23	52.01	13.17				2.8498	83.98	7.83233	34.6107	7.14367	31.2883	73.6	71.03	45.62
	2.86814	62.88	61.4447	51.222	6.789	23.9547	53.54	52.06	16.08				2.86814	85.04	7.744	35.933	6.30067	34.7443	74.68	72.45	49.14
	2.89444	63.88	62.4443	52.2217	6.822	24.1893	55.43	54.46	15.62				2.89444	82.06	10.5557	35.7437	7.75567	37.1447	73.03	71.25	53.7
	2.9824	63.21	62.432	52.1777	6.13233	21.3447	53.85	52.57	13.52				2.9824	84.79	9.033	35.8113	7.28867	34.045	74.76	72.33	53.9
	3.01755	62.23	60.7887	52.434	5.50033	22.389	53.18	52.07	15.32				3.01755	85.86	8.02233	36.611	7.978	31.4553	75.69	73.53	53.44
	3.17494	65.07	64.6	53.3113	6.355	23.1567	55.93	54.72	14.36				3.17494	85.08	7.24467	36.289	7.43267	33.1333	75.53	72.87	47.42
	3.27935	63.99	63.178	52.7677	4.92233	22.7777	54.26	52.84	14.43				3.27935	86.27	6.44367	36.1343	6.14533	31.1447	77.79	75.43	53.11
	3.28318	65.01	63.4773	53.034	6.789	23.755	56.31	55.41	16.41				3.28318	85.26	7.73333	36.0007	5.94433	34.7667	75.56	73.4	49.53
	3.28716	63.06	60.8223	50.9003	6.01033	23.1113	54.29	53.42	14.49				3.28716	85.4	8.70067	37.0113	7.08867	35.922	75.31	72.9	51.46
	3.28866	65.05	63.6107	53.667	6.34433	24.156	56.28	55.16	16.41				3.28866	85.9	9.34467	38.244	7.96633	35.2997	76.95	75.23	55.76
	3.3675	65.25	63.733	53.167	6.078	24.1443	55.76	54.89	15.74				3.3675	85.01	6.97767	35.6223	7.9	31.0777	74.99	72.96	53.17
	3.70187	66.52	65.2557	55.855	7.64467	24.3117	57.49	56.47	18.84				3.70187	84.45	9.156	35.845	7.766	34.6223	75.14	72.69	48.74
	3.72035	65.83	64.2117	54.544	6.59033	23.5997	57.04	55.8	15.86				3.72035	84.42	8.58833	35.1447	6.95567	33.6443	73.68	71.3	45.08
	3.83772	66.98	65.455	55.0553	6.878	23.2997	57.64	55.78	15.99				3.83772	86.26	7.35467	36.6887	7.11033	30.5897	76.18	73.6	50.99
	3.95337	66.4	64.7557	54.999	6.92233	23.5113	57.42	55.95	18.23				3.95337	81.93	10.567	36.623	8.59967	36.0783	72.22	70.42	55.47
	4.03312	66.91	65.333	55.7563	7.433	24.5107	57.39	56.06	18.35				4.03312	85.08	7.82267	36.399	8	30.1773	75.16	72.79	47.85
	4.10273	67.64	66.267	55.767	7.53333	23.022	58.14	56.65	19.53				4.10273	86.82	7.55567	37.5233	7.89967	29.2443	77	74.76	51.82
	4.14313	66.6	65.4113	55.3227	7.68967	23.2217	57.08	55.54	18.15				4.14313	86.87	7.72167	38.744	8.92233	30.7117	76.61	74.77	53.26

## Sheet: Figure-5
		RESNET18-TINYIMAGENT
	Entropy	Top1 Acc	PGD	FGSM(0.0001)	FGSM(0.001)	CW	Gau(0.6)	Spkl(0.6)	SnP
	2.1042	52.18	25.068	51.866	40.534	14.666	22.07	19.59	32.53
	2.12084	49.71	22.6	47.868	35.202	11.268	17.08	14.92	28.36
	2.12877	52.8	27.666	50.598	40.466	16.666	17.1	15.98	30.62
	2.14741	48.77	20.532	45.002	34.202	13	16.47	14.48	29.25
	2.16162	47.34	20.334	45.932	30.8	9.532	15.71	14.21	27.71
	2.16615	48.99	24.132	47.868	36.334	13.334	16.79	15.99	29.94
	2.19511	49.49	26.466	47.868	38.332	16.266	17.93	16.63	29.08
	2.20497	52.81	27.934	49.732	40	17.864	21.93	20.41	33.67
	2.2496	52.18	25.734	48.668	37.398	15.734	19.24	18.14	31.71
	2.24554	53.35	25.468	52.466	38.466	13.934	22.2	21.13	33.92
	2.26964	54.06	27.4	50.2	40.268	16.734	21.88	20.38	32.72
	2.2823	50.39	25.066	50.4	35.268	14.668	14.44	13.74	30.21
	2.25997	54.04	26.264	52.866	42.2	14.802	17.81	16.36	30.32
	2.28445	50.98	25.4	48.734	36	14.534	21.4	20.95	34.26
	2.28113	53.17	26.466	50.868	39.8	15.068	18.4	17.45	31.24
	2.28791	53.05	26.6	53.932	39.534	15.868	20.32	19.44	33.69
	2.29976	50.22	23.198	50	35.736	13.798	17.77	15.93	30.24
	2.29195	53.87	25.534	54	37.068	14.6	19.5	17.83	32.17
	2.33998	53.47	25.868	53.734	41.132	14.532	19.61	18.09	32.32
	2.35268	52.07	27.534	50.8	39.134	16.002	18.13	17.49	31.46
	2.39117	54.45	28.802	53.466	41.132	17.802	23.2	22.44	35.15
	2.40798	54.04	28.6	53.066	39.802	15.998	20.62	18.38	32.23
	2.4616	51.48	23.934	50.134	36.266	14.732	20.23	19.13	32.7
	2.46154	53.09	23.132	50.066	38.266	13.268	19.7	17.53	31.77
	2.47229	53.56	25.066	52	39.6	14.734	19.39	18.23	31.21
	2.49412	54.15	27.066	52.066	37.734	15.602	19.76	18.26	31.95
	2.5865	54.87	29.266	53.8	41.466	18.532	21.13	21.29	34.33
	2.61242	55.6	29.132	53.734	40.6	17.268	22.5	20.95	34.43
	2.60664	52.37	24.534	50.2	37.6	13.4	18.92	17.56	31.21
	2.63646	54.72	26.734	53.598	41.732	15.868	19.88	18.27	32.14
	2.66693	54.98	27.732	50.934	40.132	14.866	21	18.56	33.57
	2.72613	54.71	25.268	52.6	38.998	13.598	16.17	15.74	29.8
	2.74944	56.17	29.068	56.466	41.534	17.866	23.18	22.18	36.52
	2.75665	56	31.2	54.066	42.266	18.064	22.48	20.98	35.13
	2.75911	54.96	27.332	54.4	39.336	16.332	21.27	19.77	33.84
	2.81314	54.38	26.668	52.666	36.534	15.802	21.8	20.57	34.01
	2.8498	56.57	27.134	53.866	41.734	15.134	22.93	20.68	35.51
	2.86814	56.62	30.332	55.532	42.6	18	25	23.78	37.48
	2.89444	57.79	34.268	55.2	43.134	20	25.55	23.99	37.35
	2.9824	56.77	30.334	56.932	40.398	18.536	20.64	19.98	33.68
	3.01755	56.35	29.466	55.532	42.332	17.334	24.18	23.29	36.51
	3.17494	56.06	32.4	55.602	44.602	21	24.44	22.88	34.9
	3.27935	55.51	29.334	54.334	41.266	16.266	21.48	19.88	34.02
	3.28318	57.5	31.864	54.202	43.132	18.268	24.18	22.98	36.22
	3.28716	55.89	28.134	54.132	41.2	15.268	21.15	20.2	34.23
	3.28866	55.72	30.936	52.532	41.466	17.8	21.03	21.15	33.93
	3.3675	56.87	28.6	54.666	42.8	17.8	19.44	19.32	33.44
	3.70187	55.82	31.734	53.066	42.064	17.668	21.64	21.01	33.76
	3.72035	56.39	29.934	55.4	42.998	17.666	20.6	20.08	33.49
	3.83772	54.65	28.6	53.266	40.732	17.132	21.57	20.15	33.47
	3.95337	57.66	29.534	58.466	43.466	16.4	23.73	23.15	35.73
	4.03312	57.25	29.868	54.134	41.866	17.134	18.47	20.25	34.2
	4.10273	57.72	29.868	57.334	42.332	17.998	21.2	21.48	35.08
	4.14313	56.97	31.332	55.6	43.534	18.2	19.49	20.98	33.77

## Sheet: Figure-4
		RESNET18-IMAGENT
	Entropy	Top1 Acc	PGD	FGSM(0.002)	FGSM(0.003)	CW	Gau(0.001)	Spkl(0.001)	SnP
	2.1042	65.176	21.28	9.8	5.92	14.44	45.83	46.03	22.5
	2.12084	65.568	22.16	9.2	4.68	16.32	46.39	46.75	21.76
	2.12877	65.568	20.96	10.72	4.88	15.8	48.16	48.45	26.39
	2.14741	64.576	20.24	8.68	4.92	14.64	45.85	46.04	23.49
	2.16162	65.536	22.52	10.36	5.28	15.36	46.48	46.67	23.22
	2.16615	65.42	21.08	9.4	5.8	15.88	45.78	45.99	23.02
	2.19511	64.044	19.28	8.84	3.44	14.12	45.19	45.46	22.02
	2.20497	66.082	22.28	11.44	5.52	15.36	47.13	47.61	25.17
	2.2496	65.366	21.68	10.96	4.56	16.24	46.06	46.24	23.35
	2.24554	65.638	21.32	10.52	3.88	16.16	46.5	46.6	22.98
	2.26964	65.908	22.04	10.44	4.4	14.96	46.26	46.55	24.64
	2.2823	65.058	23.08	9.24	5.6	16.12	45.81	46.18	22.18
	2.25997	65.524	22.88	10.2	5.6	15.44	45.98	46.35	21.02
	2.28445	64.928	22.2	8.92	5.2	14.88	44.45	44.61	21.87
	2.28113	65.352	23.04	9.48	5.08	15.56	46.58	46.83	23.75
	2.28791	65.388	24	10.64	4.68	16.8	45.66	45.84	20.12
	2.29976	65.266	20.92	10.52	4.84	16.2	45.77	46	22.8
	2.29195	65.57	23.76	10.68	4.96	15.32	46.87	47.14	21.79
	2.33998	65.982	21.64	11	5.12	16.28	47.35	47.62	26.15
	2.35268	65.984	21.52	10.76	4.6	15.28	48.27	48.59	27.17
	2.39117	65.654	21.28	10.04	4.64	16.68	47.67	47.79	26.67
	2.40798	65.858	23.04	11.64	4.92	17.72	49.56	49.52	26.63
	2.4616	65.676	21.76	10.6	5.36	16.48	47.73	47.74	25.11
	2.46154	66.266	23.28	9.76	4.6	15.48	47.79	47.72	25.96
	2.47229	65.89	21.88	10.84	5.72	15.88	48.12	48.47	23.88
	2.49412	65.722	22.16	11.88	4.44	15.64	49.63	49.69	26.82
	2.5865	65.848	23.28	11.88	5.44	18.48	48.49	48.37	24.9
	2.61242	66.428	22.96	10.88	4.68	16.32	48.79	49.18	24.08
	2.60664	66.236	22.32	10.6	5.28	14.92	48.58	48.92	26.46
	2.63646	65.882	23.76	11.4	4.96	17.88	49.76	48.66	28.35
	2.66693	66.278	23.44	11.44	5.28	17.28	49.07	49.09	26.31
	2.72613	66.436	22.04	12.16	4.4	17	49.57	50.29	28.14
	2.74944	66.348	22.32	11	5.84	16.8	47.81	47.86	23.49
	2.75665	66.404	23.64	10.6	5.16	16.28	48.77	49.2	23.62
	2.75911	66.276	21.4	10.24	5.04	16.72	49.53	50.3	29.02
	2.81314	66.528	22.8	10.76	5.2	17.04	50.25	49.42	26.55
	2.8498	66.298	21.72	11.28	5.48	17.36	50.66	51.32	27.65
	2.86814	66.738	23.52	11.68	5.44	17.12	48.64	48.66	29.1
	2.89444	66.632	22.8	11.68	5.68	16	48.69	49.18	27.57
	2.9824	66.314	22.4	10.92	5.44	16.8	49.03	49.98	25.36
	3.01755	66.5	22.76	12	5.8	16.68	48.54	49.06	27.58
	3.17494	67.062	22.64	10.64	5.04	16.12	49.19	48.83	29.23
	3.27935	66.15	23.24	10.96	5.08	17.04	49.2	49.51	27.35
	3.28318	66.596	24.92	11.68	5.76	18.28	48.52	48.84	26.47
	3.28716	66.836	22.76	12.6	5.96	18.48	49.18	49.12	28.2
	3.28866	66.408	24.92	11.84	5.24	18.6	49.53	50.71	28.39
	3.3675	66.862	25.64	11.24	5.6	19.4	49.89	50.17	28.54
	3.70187	66.442	22.76	11.2	5.72	18.48	49.61	49.79	25.22
	3.72035	66.516	25.88	12.52	6	19.12	49.61	49.58	25.51
	3.83772	66.654	25.88	12.36	6.52	19.4	49.08	49.27	26.22
	3.95337	66.478	24.36	12.12	7.04	21.12	49.41	49.71	25.12
	4.03312	66.622	23.2	13.76	6.28	18.44	50.39	50.6	27.62
	4.10273	66.694	24.64	13.32	6.52	19.04	49.36	49.69	28.06
	4.14313	66.59	25.44	12.4	5.88	20.64	49.45	49.48	26.5

## Sheet: Figure-3
	MLP-CIFAR10												CNN-CIFAR10												CNN-CIFAR100													RESNET18-TINYIMAGENT											RESNET18-IMAGENT
	Top1 Acc	PGD	FGSM(0.001)	FGSM(0.005)	FGSM(0.015)	FGSM(0.04)	CW	Gau(0.1)	Gau(0.6)	Spkl(0.1)	Spkl(0.6)	SnP	Top1 Acc	PGD	FGSM(0.001)	FGSM(0.005)	FGSM(0.015)	CW	Gau(0.001)	Gau(0.01)	Spkl(0.001)	Spkl(0.01)	Spkl(0.05)	SnP	Top1 Acc	PGD	FGSM(0.0001)	FGSM(0.001)	FGSM(0.01)	CW	Gau(0.001)	Gau(0.01)	Gau(0.05)	Spkl(0.01)	Spkl(0.05)	Spkl(0.1)	SnP	Top1 Acc	PGD	FGSM(0.0001)	FGSM(0.001)	FGSM(0.004)	CW	Gau(0.1)	Gau(0.6)	Spkl(0.3)	Spkl(0.6)	SnP	Top1 Acc
1	66.35	33.4877	62.3557	46.6227	20.7997	4.145	34.622	58.42	51.16	58.28	47.96	57.13	83.38	6.699	72.878	33.5	6.05467	33.6113	77.11	72.99	77.44	76.38	70.26	47.46	61.14	5.545	60.0887	50.0227	9.2	21.768	53.22	45.27	23.95	52.21	41.29	28.33	15.34	52.18	25.068	51.866	40.534	14.736	14.666	36.87	22.07	30.2	19.59	32.53	65.176
2	66.33	34.3557	62.067	46.2887	20.3333	3.98967	34.1673	57.9	51.51	58.15	48.75	57.14	84.11	6.15633	72.7457	32.0217	4.88933	32.5437	77.7	72.95	77.91	76.53	70.64	49.18	60.08	5.58933	58.9997	48.7773	10.1447	20.7553	51.71	43	23.24	50.48	39.05	27.5	15.51	49.71	22.6	47.868	35.202	13.066	11.268	34.24	17.08	26.36	14.92	28.36	65.568
3	67.37	32.5773	63.3233	45.9773	20.667	4.067	32.655	58.37	51.23	58.1	47.93	57.26	83.83	8.567	72.9673	34.7223	7.234	35.655	77.59	73.88	77.77	77.06	72.07	51.92	61.37	6.52233	60.3003	50.4103	9.45567	22.5777	53.47	44.77	25.38	52.02	40.71	28.92	16.73	52.8	27.666	50.598	40.466	15.868	16.666	35.64	17.1	28.45	15.98	30.62	65.568
4	66.66	34.1993	62.022	47.4783	20.189	3.75533	35.022	58.48	51.32	58.14	48.84	57.35	84.31	7.722	73.5117	35.0333	6.41067	33.0333	77.56	73.12	77.89	76.98	70.34	52.33	59.7	6.79967	57.933	49.5453	10.6783	22.622	51.19	44.48	26.43	49.52	40.2	30.09	16.66	48.77	20.532	45.002	34.202	12.534	13	32.94	16.47	26.38	14.48	29.25	64.576
5	66.6	34.1007	61.9443	47.1897	20.4217	3.634	35.467	59.12	51.62	58.78	48.82	57.79	83.64	7.244	71.5337	32.3437	6.1	33.456	76.17	72.94	76.65	76.06	70.37	52.06	58.87	6.25567	57.322	49.4003	10.8993	22.0333	52.22	44.13	24.39	50.9	40.76	27.5	16.73	47.34	20.334	45.932	30.8	11.468	9.532	30.79	15.71	25.48	14.21	27.71	65.536
6	67.03	34.456	62.4223	46.4327	19.6117	3.17867	35.1223	58.98	51.89	58.5	48.98	57.96	84.24	7.56633	73.3667	35.3337	6.34467	36.199	78.04	73.8	78.21	77.16	71.12	46.54	60.52	5.91133	59.911	49.8657	10.5667	23.1553	51.7	42.63	22.94	50.46	38.39	26.34	16.73	48.99	24.132	47.868	36.334	13.066	13.334	33.56	16.79	28.06	15.99	29.94	65.42
7	65.6	34.9557	61.233	46.9783	21.1217	3.81133	36.1333	57.96	51.26	57.87	47.94	56.87	84.61	7.13333	73.3333	34.4663	5.85567	35.1887	77.61	73.82	77.83	77.26	71.94	54.4	59.7	5.77733	57.9333	48.7777	9.67833	23.0557	51.68	41.33	20.37	49.96	35.7	22.85	13.91	49.49	26.466	47.868	38.332	15.666	16.266	33.17	17.93	26.64	16.63	29.08	64.044
8	67.45	35.0223	63.9453	47.1887	21.1993	4.322	35.0443	58.78	51.78	58.41	48.04	57.97	84.78	7.34467	74.2663	36.333	6.36667	37.4553	78.15	74.97	78.32	78.12	73.15	48.91	60.45	6.61167	59.6667	49.5443	9.86733	23.8457	50.78	42.73	22.03	49.96	38.37	26.66	13.13	52.81	27.934	49.732	40	18.134	17.864	38.69	21.93	31.62	20.41	33.67	66.082
9	67.23	33.6437	63.4113	46.8997	21.6113	3.95567	33.2103	59.48	52.3	59.03	48.74	58.43	83.37	7.37767	72.367	34.0223	4.667	37.434	77.77	74.6	77.77	77.37	72.55	53.44	60.17	7.12233	58.1993	50.3667	11.2663	23.2893	51.84	45.17	25.62	50.76	41.55	29.8	16.51	52.18	25.734	48.668	37.398	15.068	15.734	35.63	19.24	29.36	18.14	31.71	65.366
10	66.7	33.5	62.7107	46.7443	21.1007	4.28867	33.7997	57.92	50.87	57.25	47.63	57.25	82.86	9.43267	72.3007	36.046	6.52233	38.2447	76.86	72.54	76.83	76.16	69.46	51.98	59.71	6.23367	58.278	48.311	10.067	21.4773	51.41	42.83	21.78	50.38	38.64	25.4	11.94	53.35	25.468	52.466	38.466	16.136	13.934	36.66	22.2	31.64	21.13	33.92	65.638
11	67.11	33.7553	63.3447	47.3	20.2223	3.844	33.7667	58.47	51.8	58.41	48.78	57.36	84.68	6.57733	74.1103	34.9783	5.04367	35.2003	78.13	73.56	78.36	77.25	70.88	47.62	61.2	6.60033	59.9663	49.967	10.7227	21.756	51.68	43.43	21.86	50.6	38.99	25.53	13.33	54.06	27.4	50.2	40.268	16.534	16.734	35.82	21.88	30.14	20.38	32.72	65.908
12	65.53	33.055	62.755	46.1223	20.656	4.53333	33.5003	58.35	51.68	58.1	48.75	57.69	82.72	6.13367	70.5993	32.2663	7.73233	30.8007	76.23	71.88	76.57	75.6	69.27	47.81	61.93	6.85567	60.2993	50.3887	10.866	22.5447	53.22	44.16	22.2	52.04	39.5	25.55	14.46	50.39	25.066	50.4	35.268	13.798	14.668	35.04	14.44	28.5	13.74	30.21	65.058
13	66.12	32.9333	61.9227	46.2893	20.122	4.21067	32.444	58.7	52.28	58.26	48.36	57.38	82.64	8.055	71.9773	33.2777	5.90033	34.5673	75.86	72.17	76.14	75.54	70.01	47.85	60.38	7.09967	59.2117	49.544	10.789	24.067	51.83	43.39	22.72	50.42	39.07	26.72	13.17	54.04	26.264	52.866	42.2	14.268	14.802	34.91	17.81	27.44	16.36	30.32	65.524
14	66.18	32.8553	61.456	45.8107	20.7323	3.856	33.2673	57.86	51.11	57.97	48.65	57.34	82.99	12.6437	73.6773	39.0003	8.03367	42.7007	77.21	74.66	77.15	76.34	72.36	55.28	59.05	5.956	58.3333	48.322	10.245	22.1887	49.66	41.62	22.67	48.47	37.95	25.95	11.74	50.98	25.4	48.734	36	15.066	14.534	36.03	21.4	31.82	20.95	34.26	64.928
15	66.67	33.301	61.9343	46.4673	20.311	3.82233	32.4343	58.17	51.75	58.35	48.5	57.35	83.61	7.23333	72.144	33.7	5.54433	34.622	76.82	73.51	76.95	76.28	71.87	50.07	61.13	7.37833	60.023	50.7	11.655	23.4333	52.79	45.36	23.67	51.95	41.17	28.3	15.9	53.17	26.466	50.868	39.8	14.2	15.068	35.82	18.4	28.86	17.45	31.24	65.352
16	66.32	34.376	62.6993	46.7773	20.6447	4.33333	33.9663	57.68	50.57	57.55	47.56	56.73	82.3	6.655	71.199	31.7673	5.87733	32.6337	76.19	72.05	76.55	75.94	69.84	49.44	60.19	6.47833	58.677	48.0777	11.244	22.589	51.64	43.05	22.68	50.42	38.29	25.38	17.55	53.05	26.6	53.932	39.534	14.066	15.868	37.51	20.32	31.23	19.44	33.69	65.388
17	66.26	33.4443	62.578	45.9557	20.678	4.21033	33.3227	57.69	51.24	57.35	47.89	57.13	85.05	8.53433	74.0447	36.0003	7.84433	35.0117	77.96	74.03	78.29	77.61	71.51	48.33	61.04	5.86733	58.788	50.945	10.867	23.2217	51.93	43.58	23.1	50.47	38.72	26.79	13.77	50.22	23.198	50	35.736	13.532	13.798	35.1	17.77	28.65	15.93	30.24	65.266
18	66.18	32.634	62.767	46.8003	20.045	4.3	32.033	58.01	51.95	58.77	48.85	57.74	84.14	6.345	72.9553	32.6213	5.53267	32.2113	78.01	73.65	78.38	77.62	71.23	47.76	62.12	5.04433	61.1883	50.6773	8.677	21.9663	52.44	42.02	20.64	51.29	37.27	23.58	14.52	53.87	25.534	54	37.068	16.266	14.6	38.05	19.5	30.12	17.83	32.17	65.57
19	65.87	34.0543	61.6003	46.5547	21.3107	4.4	33.6557	58.07	50.75	57.83	48.44	56.61	81.72	8.55567	70.5893	32.5337	6.389	33.5003	75.13	71.04	75.4	74.56	68.39	46.28	62.72	6.15633	61.322	51.6327	11.1547	24.2213	55.24	46.34	23.63	54.15	42.04	28.23	15.23	53.47	25.868	53.734	41.132	18.466	14.532	38	19.61	30.35	18.09	32.32	65.982
20	66.2	33.5457	62.7343	46.8777	20.689	4.15567	33.1673	58.46	51.45	57.63	48.32	57.39	83.69	6.49933	71.822	31.9007	6.5	27.778	76.62	72.22	76.55	75.59	69.76	50.25	60.2	5.24367	57.812	48.7337	9.867	22.2557	52.03	43.99	23.24	50.8	39.45	26.8	15.84	52.07	27.534	50.8	39.134	13.934	16.002	34.85	18.13	29.04	17.49	31.46	65.984
21	66.48	33.1563	63.0103	47.0667	20.1007	3.921	32.9227	58.16	50.96	57.97	47.75	57.02	82.93	8.32233	72.444	34.4777	5.878	37.889	75.97	73.78	76.21	75.89	72.42	52.02	60.86	6.677	58.8347	49.6443	10.033	22.8007	53.3	47.07	24.12	52.58	42.79	30.22	15.89	54.45	28.802	53.466	41.132	15.732	17.802	39.49	23.2	32.77	22.44	35.15	65.654
22	65.94	33.9447	61.766	46.6993	20.344	3.878	32.7003	58.5	50.84	57.93	47.72	56.94	84.35	10.2	73.1337	38.1447	7.867	40.7233	78.46	75.99	78.63	78.51	74.94	55.21	62.07	5.95533	60.867	51.0997	10.8773	22.6333	53.28	44.85	23.46	51.96	40.7	27.97	14.18	54.04	28.6	53.066	39.802	13.868	15.998	36	20.62	29.08	18.38	32.23	65.858
23	66.65	33.488	62.422	47.4887	21.144	4	33.4657	57.7	50.92	57.44	47.11	56.83	83.06	9.411	72.667	36.0777	6.31133	39.2	76.04	72.66	76.14	75.56	70.46	47.38	61.41	5.57733	59.8993	49.323	9.65667	22.2227	51.88	43.56	22.59	50.87	39.46	26.3	14.56	51.48	23.934	50.134	36.266	14.4	14.732	35.66	20.23	30.6	19.13	32.7	65.676
24	66.74	33.844	62.511	46.867	21.266	4.678	33.767	57.73	51.85	57.79	48.01	57.01	83.88	5.612	71.5777	31.1447	5.43267	29.0557	76.74	71.87	77.36	76.03	68.34	39.86	60.67	6.13233	59.777	49.8447	10.5327	22.0997	52.36	42.64	21.45	51.08	38.05	25.14	13.22	53.09	23.132	50.066	38.266	13.866	13.268	36.05	19.7	29.02	17.53	31.77	66.266
25	66.64	33.723	63.0563	47.4887	21.3667	4.32233	33.5213	58.21	51.29	58.03	48.03	56.98	85.14	7.03267	73.9003	34.2663	6.2	32.411	79.17	75	79.58	78.75	72	48.45	61.89	6.86633	60.733	50.3223	10.9783	22.7683	53.94	45.95	25.23	52.81	41.37	29.24	15.2	53.56	25.066	52	39.6	13.402	14.734	36.56	19.39	29.73	18.23	31.21	65.89
26	66.29	32.278	61.7003	45.7997	20.0887	3.76633	31.5667	58.06	51.05	57.47	48.39	56.45	83.34	9.13333	72.9113	35.2997	8.94367	34.356	77.06	72.94	76.94	76.53	70.33	53.68	61.1	6.612	59.8	50.1113	10.4007	22.0113	52.88	43.89	23.75	51.22	39.7	28.3	14.71	54.15	27.066	52.066	37.734	14.2	15.602	36.56	19.76	29.78	18.26	31.95	65.722
27	66.8	33.1127	62.8333	46.8553	20.9887	4.256	31.6443	58.35	50.4	58.17	48.13	56.88	83.94	6.7	73.167	33.222	5.87767	32.3997	78.01	74.28	78.21	77.65	71.74	50.5	63.33	6.467	62.978	51.2557	10.2567	24.444	54.65	47.17	23.78	53.99	42.92	28.85	13.79	54.87	29.266	53.8	41.466	15.798	18.532	37.17	21.13	32.44	21.29	34.33	65.848
28	66.43	33.2997	62.367	47.189	20.1113	4.633	32.7557	58.68	51.33	58.51	48.97	57.68	83.37	7.33367	72.345	33.733	7	32.8217	75.86	71.85	76.25	75.21	69.19	44.71	61.6	6.09967	60.367	49.6223	11.056	22.1773	53.5	44.61	22.34	52.12	40.46	25.46	13.59	55.6	29.132	53.734	40.6	18.134	17.268	37.47	22.5	31.79	20.95	34.43	66.428
29	66.38	33.578	63.1333	47.8887	20.1107	4.24467	32.7333	58.58	52.06	58.58	48.4	57.78	85.74	8.35567	75.3003	35.7773	7.55567	33.3777	78.37	73.35	78.7	77.5	70.45	47.44	61.7	6.089	60.4787	51	10.5107	22.9437	52.88	43.91	22.35	51.62	38.96	26.08	12.27	52.37	24.534	50.2	37.6	12.466	13.4	35.92	18.92	29.14	17.56	31.21	66.236
30	66.15	33.3883	61.878	46.8337	21.8337	4.61067	32.2003	58.47	51.67	57.35	48.88	57.36	83.63	10.167	73.1327	37.8557	7.11133	38.9327	76.58	73.42	76.83	76.07	70.85	51.43	62.37	6.345	61.877	51.8443	11.1667	23.5003	54.28	46.32	25.07	53.32	42.43	29.88	16.18	54.72	26.734	53.598	41.732	15.734	15.868	36.1	19.88	29	18.27	32.14	65.882
31	66.66	32.789	63.645	46.6557	20.3557	3.966	30.922	58.56	50.98	58.01	48.52	57.2	84.41	9.01133	74.4547	36.721	8.03367	37.7117	77.75	74.28	78.09	77.52	71.47	47.45	63.23	6.12167	61.6	52.7767	9.77767	23.3343	54.04	45.74	22.59	53.04	40.14	26.4	13.84	54.98	27.732	50.934	40.132	14	14.866	39.04	21	31.07	18.56	33.57	66.278
32	66.16	33.0113	62.6003	45.6003	21.0563	4.3	31.2227	58.42	51.44	57.73	47.89	57.27	82.94	5.81133	71.2993	31.7663	5.33367	31.9337	76.41	72.38	76.72	75.42	69.73	49.59	62.96	5.95567	62.8557	51.2233	10.944	21.267	55.03	45.34	23.46	53.44	40.49	27	15.99	54.71	25.268	52.6	38.998	16.2	13.598	34.13	16.17	27.62	15.74	29.8	66.436
33	66.62	33.3223	62.189	45.4113	19.811	4.44433	31.167	57.97	50.19	57.55	47.84	56.69	84.75	8.356	75.1113	36.5557	7.21133	37.8557	78.41	74.03	78.68	77.51	70.83	48.99	63.31	6.866	62.1437	50.8223	11.3107	22.2667	53.6	44.55	22.82	52.52	40.04	26.67	13.82	56.17	29.068	56.466	41.534	19.134	17.866	39.79	23.18	34.46	22.18	36.52	66.348
34	66.36	33.712	62.2107	45.7893	21.4333	4.86533	31.7887	57.78	51.11	57.65	47.75	56.78	81.69	11.0553	71.566	36.9003	7.445	40.4323	75.33	72.73	75.6	75.08	71.4	53.65	61.15	6.335	60.1553	50.2997	10.5993	22.8997	53.26	45.74	25.8	52.47	41.25	29.48	16.67	56	31.2	54.066	42.266	18.268	18.064	38.41	22.48	32.42	20.98	35.13	66.404
35	66.46	34.545	62.133	47.0113	20.9557	4.84367	33.4777	58.48	51.21	58.04	48.16	57.43	85.61	8.95533	75.0227	38.3103	7.944	36.2327	79.15	76.07	79.17	78.91	73.27	49.34	63.21	5.455	61.344	52.6663	10.6887	20.9217	54.19	45.29	23.73	53.13	40.89	27.48	12.2	54.96	27.332	54.4	39.336	16.666	16.332	37.74	21.27	31.93	19.77	33.84	66.276
36	66.44	33.2337	63.067	47.044	20.5227	4.26667	32.021	58.52	51.94	58.19	48.39	57.69	84.2	9.477	72.9667	35.788	8.444	32.611	76.94	73.18	77.17	76.23	70.93	52.61	63.03	6.33333	61.3217	51.9567	10.1553	21.7563	53.37	43.71	20.63	51.98	38.83	24.21	12.48	54.38	26.668	52.666	36.534	16.2	15.802	37.86	21.8	31.24	20.57	34.01	66.528
37	66.19	32.7117	61.7773	45.7777	19.8997	3.578	31.2	57.6	51.28	57.39	48.31	56.64	83.98	7.83233	72.978	34.6107	7.14367	31.2883	76.94	73.6	77.26	76.33	71.03	45.62	62.48	5.689	61.833	51.1213	10.7663	21.578	53.23	45.57	23.13	52.01	40.77	27.89	13.17	56.57	27.134	53.866	41.734	19.068	15.134	39.44	22.93	33.82	20.68	35.51	66.298
38	66.17	34.322	62.122	46.7107	20.3	4.312	33.3443	57.99	51.46	57.85	48.03	56.79	85.04	7.744	73.8887	35.933	6.30067	34.7443	78.6	74.68	78.79	78.04	72.45	49.14	62.88	6.789	61.4447	51.222	11.2557	23.9547	53.54	45.69	25.21	52.06	42.17	29.93	16.08	56.62	30.332	55.532	42.6	17.334	18	40.04	25	35.71	23.78	37.48	66.738
39	66.6	33.1227	62.3113	46.3997	21.222	5.23367	31.6007	58.62	51.07	58.16	47.8	56.99	82.06	10.5557	70.834	35.7437	7.75567	37.1447	76.48	73.03	76.39	75.76	71.25	53.7	63.88	6.822	62.4443	52.2217	11.167	24.1893	55.43	48.05	25.02	54.46	42.85	29.56	15.62	57.79	34.268	55.2	43.134	20.064	20	40.53	25.55	35.01	23.99	37.35	66.632
40	66.45	33.4783	62.0447	45.9	20.9107	4.42333	30.823	57.33	50.86	57.37	47.15	56.92	84.79	9.033	73.8773	35.8113	7.28867	34.045	78.07	74.76	78.39	77.71	72.33	53.9	63.21	6.13233	62.432	52.1777	10.1883	21.3447	53.85	44.25	22.15	52.57	40.07	25.99	13.52	56.77	30.334	56.932	40.398	16.534	18.536	37.79	20.64	31.08	19.98	33.68	66.314
41	66.12	34.4443	61.9663	47.0443	21.4003	4.55567	32.0217	57.69	51.08	57.76	47.34	56.57	85.86	8.02233	75.389	36.611	7.978	31.4553	79.13	75.69	79.31	78.74	73.53	53.44	62.23	5.50033	60.7887	52.434	10.556	22.389	53.18	45.27	24.22	52.07	40.82	28.22	15.32	56.35	29.466	55.532	42.332	15.998	17.334	40.45	24.18	35.16	23.29	36.51	66.5
42	65.72	34.0997	61.4667	46.5217	20.489	4.95533	31.1227	57.78	51.34	57.43	47.28	56.8	85.08	7.24467	74.6223	36.289	7.43267	33.1333	79.31	75.53	79.58	78.68	72.87	47.42	65.07	6.355	64.6	53.3113	10.9	23.1567	55.93	46.71	23.55	54.72	42.12	28.18	14.36	56.06	32.4	55.602	44.602	18.598	21	38.64	24.44	32.87	22.88	34.9	67.062
43	65.88	33.289	61.712	46.922	21.0787	4.38867	30.433	57.69	51.03	57.46	47.88	56.55	86.27	6.44367	74.7333	36.1343	6.14533	31.1447	80.24	77.79	80.42	79.89	75.43	53.11	63.99	4.92233	63.178	52.7677	9.57667	22.7777	54.26	44.39	22.23	52.84	39.53	25.26	14.43	55.51	29.334	54.334	41.266	16.734	16.266	37.31	21.48	31.49	19.88	34.02	66.15
44	66.74	34.0777	60.7773	46.7007	21.3113	4.522	31.5223	57.82	50.82	57.71	47.78	56.56	85.26	7.73333	73.8553	36.0007	5.94433	34.7667	78.62	75.56	78.8	77.95	73.4	49.53	65.01	6.789	63.4773	53.034	11.6	23.755	56.31	48.5	25.67	55.41	44.29	30.64	16.41	57.5	31.864	54.202	43.132	17.8	18.268	39.23	24.18	34.45	22.98	36.22	66.596
45	66.61	34.4453	62.7783	46.5457	20.7	4.94433	31.6103	57.94	51.46	57.64	47.74	57.25	85.4	8.70067	74.745	37.0113	7.08867	35.922	79.11	75.31	79.37	78.53	72.9	51.46	63.06	6.01033	60.8223	50.9003	9.65533	23.1113	54.29	46.78	25.62	53.42	42.61	29.05	14.49	55.89	28.134	54.132	41.2	19.334	15.268	38.17	21.15	32.02	20.2	34.23	66.836
46	66.15	34.311	60.8007	46.1223	20.2997	4.71133	30.489	57.14	50.2	56.61	47.35	55.96	85.9	9.34467	75.733	38.244	7.96633	35.2997	80.61	76.95	80.74	80.18	75.23	55.76	65.05	6.34433	63.6107	53.667	11.0333	24.156	56.28	49.02	26.14	55.16	44.73	32.04	16.41	55.72	30.936	52.532	41.466	17.268	17.8	37.29	21.03	31.67	21.15	33.93	66.408
47	65.62	33.1453	61.0887	46.877	20.255	4.97733	30.2117	57.43	50.43	57.07	47.18	56.31	85.01	6.97767	74.3663	35.6223	7.9	31.0777	78.63	74.99	78.87	78.21	72.96	53.17	65.25	6.078	63.733	53.167	11.1557	24.1443	55.76	48.36	24.62	54.89	43.39	29.94	15.74	56.87	28.6	54.666	42.8	17.736	17.8	36.74	19.44	30.77	19.32	33.44	66.862
48	65.71	33.689	61.422	45.522	21.5	4.878	30.0773	57.4	51.31	57.22	47.89	56.55	84.45	9.156	74.5893	35.845	7.766	34.6223	77.98	75.14	78.31	77.91	72.69	48.74	66.52	7.64467	65.2557	55.855	11.5887	24.3117	57.49	50.41	28.26	56.47	46.31	32.97	18.84	55.82	31.734	53.066	42.064	17.536	17.668	36.61	21.64	31.61	21.01	33.76	66.442
49	66.48	33.099	61.7443	45.6443	20.233	4.644	30.023	57.24	50.06	56.86	47.26	56.32	84.42	8.58833	72.8447	35.1447	6.95567	33.6443	77.54	73.68	77.92	77.24	71.3	45.08	65.83	6.59033	64.2117	54.544	10.5217	23.5997	57.04	47.48	24.24	55.8	42.71	29	15.86	56.39	29.934	55.4	42.998	17.934	17.666	37.63	20.6	31.73	20.08	33.49	66.516
50	65.79	33.1447	61.4227	45.344	20.1117	4.98867	29.378	57.44	50.64	56.9	46.84	56.24	86.26	7.35467	76.1107	36.6887	7.11033	30.5897	80.09	76.18	80.4	79.6	73.6	50.99	66.98	6.878	65.455	55.0553	11.9227	23.2997	57.64	47.99	23.85	55.78	42.04	27.54	15.99	54.65	28.6	53.266	40.732	18.666	17.132	37.37	21.57	31.19	20.15	33.47	66.654
51	65.66	32.2777	61.1777	45.844	20.9673	4.77733	27.8333	57.73	51.55	57.39	48.7	56.54	81.93	10.567	71.3107	36.623	8.59967	36.0783	74.78	72.22	75.06	74.46	70.42	55.47	66.4	6.92233	64.7557	54.999	11.4553	23.5113	57.42	48.37	25.55	55.95	43.64	29.67	18.23	57.66	29.534	58.466	43.466	17.468	16.4	37.7	23.73	33.34	23.15	35.73	66.478
52	65.71	34.1217	62.1343	46.39	21.19	4.84467	28.711	58.29	51.68	58.06	48.77	57.32	85.08	7.82267	74.6557	36.399	8	30.1773	78.51	75.16	78.76	78.18	72.79	47.85	66.91	7.433	65.333	55.7563	12.5117	24.5107	57.39	48.74	26.2	56.06	44.11	30.74	18.35	57.25	29.868	54.134	41.866	17.868	17.134	36.6	18.47	31.37	20.25	34.2	66.622
53	65.64	33.4	61.2437	45.8997	20.3553	5.09967	28.6557	57.59	50.29	57.28	47.51	56.66	86.82	7.55567	75.845	37.5233	7.89967	29.2443	80.35	77	80.73	79.9	74.76	51.82	67.64	7.53333	66.267	55.767	13.0767	23.022	58.14	49.29	26.01	56.65	44.29	29.87	19.53	57.72	29.868	57.334	42.332	16.134	17.998	37.03	21.2	32.46	21.48	35.08	66.694
54	65.85	33.4007	61.589	47.2333	21.788	4.711	28.1887	57.62	50.04	57.03	47.92	56.42	86.87	7.72167	76.4453	38.744	8.92233	30.7117	80.31	76.61	80.3	79.89	74.77	53.26	66.6	7.68967	65.4113	55.3227	12.466	23.2217	57.08	46.9	25.91	55.54	42.1	29.32	18.15	56.97	31.332	55.6	43.534	16.198	18.2	36	19.49	31.36	20.98	33.77	66.59
[truncated: 12 more columns]

## Sheet: Figure-2
	k	p	C	L	Avg_Deg	Glo_Eff	Curv	Entropy
1	0.126448	0.069809	0.50062	2.7376	8.09375	0.440575	42.8167	2.1042
2	0.126448	0.137817	0.431649	2.50595	8.09375	0.466394	54.0216	2.12084
3	0.126448	0.293554	0.230498	2.27778	8.09375	0.497148	74.5313	2.12877
4	0.1282	0.008154	0.631225	3.92361	8.21875	0.366175	33.9697	2.14741
5	0.1282	0.013702	0.63471	3.68552	8.21875	0.37709	32.5687	2.16162
6	0.1282	0.041621	0.567414	2.97917	8.21875	0.421147	38.8095	2.16615
7	0.129965	0.011454	0.635197	4.15823	8.3125	0.357345	35.4966	2.19511
8	0.135331	0.300847	0.296977	2.27133	8.65625	0.501612	77.0832	2.20497
9	0.140805	0.073388	0.569121	2.74702	9	0.445627	50.9808	2.2496
10	0.140805	0.225546	0.37013	2.27579	9	0.50277	77.8251	2.24554
11	0.142654	0.092628	0.496959	2.52629	9.125	0.470503	58.9571	2.26964
12	0.144515	0.017013	0.63539	3.4628	9.25	0.399561	44.1031	2.2823
13	0.144515	0.883223	0.103198	2.05952	9.25	0.539021	107.608	2.25997
14	0.146388	0.008154	0.636922	3.2247	9.375	0.413114	45.9044	2.28445
15	0.146388	0.655071	0.165098	2.05804	9.375	0.539931	105.806	2.28113
16	0.150171	0.018803	0.634407	2.99008	9.625	0.430952	47.7096	2.28791
17	0.15208	0.068053	0.563499	2.51835	9.71875	0.474	60.8098	2.29976
18	0.15208	0.114104	0.435809	2.28274	9.71875	0.505622	81.4487	2.29195
19	0.15788	0.412344	0.236991	2.05754	10.0938	0.543816	113.432	2.33998
20	0.159838	0.017013	0.632876	2.73909	10.2188	0.456035	53.9104	2.35268
21	0.163789	0.096744	0.498113	2.27133	10.4688	0.511161	87.7594	2.39117
22	0.167788	0.304527	0.30237	2.04613	10.75	0.54919	118.345	2.40798
23	0.175932	0.024709	0.629652	2.51935	11.25	0.484681	72.2489	2.4616
24	0.177998	0.064608	0.570101	2.27927	11.4062	0.514757	88.5815	2.46154
25	0.177998	0.203857	0.367915	2.05258	11.4062	0.551629	125.215	2.47229
26	0.186383	0.153119	0.430702	2.05605	11.9375	0.553861	128.641	2.49412
27	0.201521	1	0.169585	1.82887	12.9062	0.596809	185.897	2.5865
28	0.208189	0.019731	0.630913	2.28671	13.3125	0.525422	102.426	2.61242
29	0.208189	0.105245	0.497434	2.04216	13.3125	0.563451	144.375	2.60664
30	0.212696	0.551269	0.235564	1.8254	13.625	0.60119	195.62	2.63646
31	0.221852	0.374593	0.297591	1.82887	14.1875	0.603588	197.05	2.66693
32	0.23357	0.066319	0.568944	2.0501	14.9375	0.570726	155.691	2.72613
33	0.240745	0.209942	0.431616	1.82937	15.4062	0.609954	206.686	2.74944
34	0.240745	0.282782	0.365987	1.80804	15.4062	0.613509	219.297	2.75665
35	0.245589	0.004474	0.69988	2.50794	15.7188	0.519957	131.715	2.75911
36	0.257909	0.027964	0.634811	2.04018	16.5	0.580771	166.656	2.81314
37	0.265446	0.163768	0.502856	1.82738	17	0.618717	227.591	2.8498
38	0.273091	0.002864	0.702812	2.27679	17.4688	0.5563	162.02	2.86814
39	0.280845	0.103086	0.563416	1.82391	17.9688	0.624421	237.054	2.89444
40	0.307476	0.008154	0.703329	2.05952	19.6875	0.596478	202.428	2.9824
41	0.318466	0.059608	0.630142	1.81796	20.375	0.638145	271.172	3.01755
42	0.373304	0.014496	0.701203	1.80605	23.9062	0.658813	311.809	3.17494
43	0.410182	0.403799	0.432215	1.58333	26.25	0.708333	489.35	3.27935
44	0.413334	0.132896	0.566268	1.58135	26.4688	0.709821	481.73	3.28318
45	0.416497	0.086621	0.6328	1.58681	26.6562	0.709904	442.05	3.28716
46	0.416497	0.22238	0.502427	1.57688	26.6562	0.711558	509.412	3.28866
47	0.452093	0.012931	0.697165	1.5749	28.9375	0.723958	452.747	3.3675
48	0.628385	0.699097	0.636934	1.36161	40.2188	0.819196	884.403	3.70187
49	0.644054	0.077057	0.696889	1.34573	41.2188	0.827133	951.901	3.72035
50	0.725297	0.006991	0.756194	1.26339	46.4062	0.868304	1154.22	3.83772
51	0.811364	0.451908	0.825921	1.1756	51.9375	0.912202	1365.3	3.95337
52	0.87908	0.797407	0.897303	1.10714	56.25	0.946429	1577.94	4.03312
53	0.944731	0.319471	0.959792	1.04018	60.4688	0.979911	1835.89	4.10273
54	1	0	1	1	63	1	2016	4.14313
